# Supplementary material for: Structures in solid state and solution of dimethoxy curcuminoids: regioselective bromination and chlorination
Source: Chem Cent J. 2013 Jun 25;7:107. doi: 10.1186/1752-153X-7-107 (PMC3720230; doi:10.1186/1752-153X-7-107)
Supplement: Additional file 3 — deposit1. [file 1752-153X-7-107-S3.cif]

data_2d # k2017
 
_audit_creation_method            SHELXL-97
_chemical_name_systematic
;
 ?
;
_chemical_name_common             ?
_chemical_melting_point           ?
_chemical_formula_moiety          ?
_chemical_formula_sum
 'C23 H24 O6'
_chemical_formula_weight          396.42
 
loop_
 _atom_type_symbol
 _atom_type_description
 _atom_type_scat_dispersion_real
 _atom_type_scat_dispersion_imag
 _atom_type_scat_source
 'C'  'C'   0.0033   0.0016
 'International Tables Vol C Tables 4.2.6.8 and 6.1.1.4'
 'H'  'H'   0.0000   0.0000
 'International Tables Vol C Tables 4.2.6.8 and 6.1.1.4'
 'O'  'O'   0.0106   0.0060
 'International Tables Vol C Tables 4.2.6.8 and 6.1.1.4'
 
_symmetry_cell_setting            MONOCLINIC
_symmetry_space_group_name_H-M    P21/c
 
loop_
 _symmetry_equiv_pos_as_xyz
 'x, y, z'
 'x, -y+1/2, z+1/2'
 '-x, -y, -z'
 '-x, y-1/2, -z-1/2'
 
_cell_length_a                    9.5682(2)
_cell_length_b                    15.8094(4)
_cell_length_c                    13.5902(2)
_cell_angle_alpha                 90.00
_cell_angle_beta                  99.7600(10)
_cell_angle_gamma                 90.00
_cell_volume                      2026.00(7)
_cell_formula_units_Z             4
_cell_measurement_temperature     293(2)
_cell_measurement_reflns_used     4801
_cell_measurement_theta_min       1.00
_cell_measurement_theta_max       27.48
 
_exptl_crystal_description        prism
_exptl_crystal_colour             orange
_exptl_crystal_size_max           0.40
_exptl_crystal_size_mid           0.20
_exptl_crystal_size_min           0.12
_exptl_crystal_density_meas       ?
_exptl_crystal_density_diffrn     1.300
_exptl_crystal_density_method     'not measured'
_exptl_crystal_F_000              840
_exptl_absorpt_coefficient_mu     0.094
_exptl_absorpt_correction_T_min   ?
_exptl_absorpt_correction_T_max   ?
_exptl_absorpt_process_details         '(DENZO-SMN; Otwinovski, Minor 1997)'
_exptl_absorpt_correction_type    multi-scan
 
_exptl_special_details
;
 ?
;
 
_diffrn_ambient_temperature       293(2)
_diffrn_radiation_wavelength      0.71069
_diffrn_radiation_type            MoK\a
_diffrn_radiation_source          'fine-focus sealed tube'
_diffrn_radiation_monochromator   graphite

_diffrn_measurement_device_type        'Nonius Kappa CCD'
_diffrn_measurement_method             '\f and \w scans'
_diffrn_detector_area_resol_mean  ?
_diffrn_standards_number          ?
_diffrn_standards_interval_count  ?
_diffrn_standards_interval_time   ?
_diffrn_standards_decay_%         ?
_diffrn_reflns_number             37797 # no. of integrated reflections
_diffrn_reflns_av_R_equivalents   0.040
_diffrn_reflns_av_sigmaI/netI     0.0283
_diffrn_reflns_limit_h_min        -12
_diffrn_reflns_limit_h_max        12
_diffrn_reflns_limit_k_min        -20
_diffrn_reflns_limit_k_max        20
_diffrn_reflns_limit_l_min        -17
_diffrn_reflns_limit_l_max        17
_diffrn_reflns_theta_min          1.99
_diffrn_reflns_theta_max          27.48
_reflns_number_total              4634
_reflns_number_gt                 3024
_reflns_threshold_expression      >2\s(I)
 
_computing_data_collection             'COLLECT (Nonius, 2000)'
_computing_cell_refinement              'DENZO-SMN (Otwinowski & Minor, 1997)'
_computing_data_reduction             'DENZO-SMN (Otwinowski & Minor, 1997)'  
_computing_structure_solution          'SIR97 (Altomare et al., 1999)'
_computing_structure_refinement   'SHELXL-97 (Sheldrick, 2008)'
_computing_molecular_graphics         'ORTEPIII (Farrugia, 1997)'
_computing_publication_material 'SHELXL-97 (Sheldrick, 2008)'
 
 
_refine_special_details
;
 Refinement of F^2^ against ALL reflections.  The weighted R-factor wR and
 goodness of fit S are based on F^2^, conventional R-factors R are based
 on F, with F set to zero for negative F^2^. The threshold expression of
 F^2^ > 2\s(F^2^) is used only for calculating R-factors(gt) etc. and is
 not relevant to the choice of reflections for refinement.  R-factors based
 on F^2^ are statistically about twice as large as those based on F, and R-
 factors based on ALL data will be even larger.
;
 
_refine_ls_structure_factor_coef  Fsqd
_refine_ls_matrix_type            full
_refine_ls_weighting_scheme       calc
_refine_ls_weighting_details
 'calc w=1/[\s^2^(Fo^2^)+(0.1237P)^2^+0.0820P] where P=(Fo^2^+2Fc^2^)/3'
_atom_sites_solution_primary      direct
_atom_sites_solution_secondary    difmap
_atom_sites_solution_hydrogens    geom
_refine_ls_hydrogen_treatment     mixed
_refine_ls_extinction_method      SHELXL
_refine_ls_extinction_coef        0.199(15)
_refine_ls_extinction_expression
 'Fc^*^=kFc[1+0.001xFc^2^\l^3^/sin(2\q)]^-1/4^'
_refine_ls_number_reflns          4634
_refine_ls_number_parameters      271
_refine_ls_number_restraints      0
_refine_ls_R_factor_all           0.1058
_refine_ls_R_factor_gt            0.0671
_refine_ls_wR_factor_ref          0.2056
_refine_ls_wR_factor_gt           0.1655
_refine_ls_goodness_of_fit_ref    1.094
_refine_ls_restrained_S_all       1.094
_refine_ls_shift/su_max           0.016
_refine_ls_shift/su_mean          0.001
 
loop_
 _atom_site_label
 _atom_site_type_symbol
 _atom_site_fract_x
 _atom_site_fract_y
 _atom_site_fract_z
 _atom_site_U_iso_or_equiv
 _atom_site_adp_type
 _atom_site_occupancy
 _atom_site_symmetry_multiplicity
 _atom_site_calc_flag
 _atom_site_refinement_flags
 _atom_site_disorder_assembly
 _atom_site_disorder_group
O1B O 0.92511(16) 0.36008(9) 0.05337(11) 0.0787(5) Uani 1 1 d . . .
O2A O 0.3855(2) 0.22836(10) -0.33472(12) 0.0892(5) Uani 1 1 d . . .
O1A O 0.72541(18) 0.31424(9) -0.08174(11) 0.0786(5) Uani 1 1 d . . .
O3B O 0.98787(16) 0.65934(9) 0.20325(11) 0.0747(5) Uani 1 1 d . . .
O3A O 0.34419(15) 0.51682(9) -0.26464(11) 0.0752(4) Uani 1 1 d . . .
O2B O 1.26251(16) 0.42299(10) 0.32149(11) 0.0779(5) Uani 1 1 d . . .
C11A C 0.3550(4) 0.15733(18) -0.3994(2) 0.1109(10) Uani 1 1 d . . .
H11A H 0.4162 0.1112 -0.3746 0.166 Uiso 1 1 calc R . .
H11B H 0.3704 0.1723 -0.4652 0.166 Uiso 1 1 calc R . .
H11C H 0.2579 0.1407 -0.4020 0.166 Uiso 1 1 calc R . .
C12B C 0.9595(3) 0.74684(14) 0.20245(19) 0.0883(7) Uani 1 1 d . . .
H12A H 0.8787 0.7590 0.1522 0.132 Uiso 1 1 calc R . .
H12B H 1.0404 0.7773 0.1879 0.132 Uiso 1 1 calc R . .
H12C H 0.9401 0.7638 0.2666 0.132 Uiso 1 1 calc R . .
C12A C 0.2783(3) 0.59741(16) -0.2861(2) 0.0903(8) Uani 1 1 d . . .
H12D H 0.3277 0.6392 -0.2422 0.135 Uiso 1 1 calc R . .
H12E H 0.1813 0.5945 -0.2765 0.135 Uiso 1 1 calc R . .
H12F H 0.2816 0.6126 -0.3541 0.135 Uiso 1 1 calc R . .
C3A C 0.5416(2) 0.40981(12) -0.14563(14) 0.0602(5) Uani 1 1 d . . .
H3A H 0.4967 0.4609 -0.1376 0.072 Uiso 1 1 calc R . .
C4A C 0.48646(19) 0.35941(12) -0.21982(13) 0.0574(5) Uani 1 1 d . . .
H4A H 0.5339 0.3084 -0.2230 0.069 Uiso 1 1 calc R . .
C4B C 1.04622(19) 0.48497(12) 0.18827(12) 0.0574(5) Uani 1 1 d . . .
H4B H 1.0844 0.4310 0.1867 0.069 Uiso 1 1 calc R . .
C3B C 0.9274(2) 0.49775(12) 0.12294(13) 0.0606(5) Uani 1 1 d . . .
H3B H 0.8845 0.5507 0.1201 0.073 Uiso 1 1 calc R . .
C2A C 0.6703(2) 0.38841(11) -0.07575(13) 0.0563(5) Uani 1 1 d . . .
C11B C 1.3836(2) 0.38636(17) 0.38106(17) 0.0827(7) Uani 1 1 d . . .
H11D H 1.3867 0.3270 0.3667 0.124 Uiso 1 1 calc R . .
H11E H 1.3783 0.3942 0.4504 0.124 Uiso 1 1 calc R . .
H11F H 1.4677 0.4131 0.3663 0.124 Uiso 1 1 calc R . .
C8B C 1.2916(2) 0.64256(16) 0.40491(16) 0.0783(6) Uani 1 1 d . . .
H8B H 1.3465 0.6762 0.4527 0.094 Uiso 1 1 calc R . .
C8A C 0.1227(3) 0.3819(2) -0.44612(19) 0.0937(8) Uani 1 1 d . . .
H8A H 0.0416 0.3853 -0.4945 0.112 Uiso 1 1 calc R . .
C1 C 0.7325(2) 0.44682(12) -0.00642(14) 0.0612(5) Uani 1 1 d . . .
C7A C 0.1899(3) 0.30621(18) -0.42923(16) 0.0836(7) Uani 1 1 d . . .
H7A H 0.1555 0.2587 -0.4658 0.100 Uiso 1 1 calc R . .
C5A C 0.36198(18) 0.37157(12) -0.29776(13) 0.0574(5) Uani 1 1 d . . .
C2B C 0.8629(2) 0.43147(12) 0.05597(13) 0.0579(5) Uani 1 1 d . . .
C7B C 1.3214(2) 0.55805(16) 0.40143(15) 0.0748(6) Uani 1 1 d . . .
H7B H 1.3956 0.5347 0.4463 0.090 Uiso 1 1 calc R . .
C5B C 1.12600(19) 0.54161(12) 0.26161(12) 0.0575(5) Uani 1 1 d . . .
C6A C 0.3115(2) 0.30087(14) -0.35599(13) 0.0663(5) Uani 1 1 d . . .
C6B C 1.2397(2) 0.50759(13) 0.33026(13) 0.0625(5) Uani 1 1 d . . .
C9A C 0.1708(2) 0.45342(18) -0.39394(18) 0.0836(7) Uani 1 1 d . . .
H9A H 0.1242 0.5047 -0.4081 0.100 Uiso 1 1 calc R . .
C9B C 1.1827(2) 0.67919(15) 0.33968(15) 0.0744(6) Uani 1 1 d . . .
H9B H 1.1649 0.7369 0.3428 0.089 Uiso 1 1 calc R . .
C10B C 1.0996(2) 0.62842(13) 0.26885(13) 0.0627(5) Uani 1 1 d . . .
C10A C 0.29051(19) 0.44857(13) -0.31929(14) 0.0638(5) Uani 1 1 d . . .
H1 H 0.691(2) 0.4991(15) -0.0008(16) 0.073(6) Uiso 1 1 d . . .
H1A H 0.815(5) 0.319(3) -0.027(3) 0.192(17) Uiso 1 1 d . . .
 
loop_
 _atom_site_aniso_label
 _atom_site_aniso_U_11
 _atom_site_aniso_U_22
 _atom_site_aniso_U_33
 _atom_site_aniso_U_23
 _atom_site_aniso_U_13
 _atom_site_aniso_U_12
O1B 0.0837(10) 0.0633(9) 0.0753(9) -0.0059(7) -0.0264(7) 0.0118(7)
O2A 0.1111(13) 0.0652(9) 0.0770(9) -0.0096(7) -0.0253(8) -0.0037(8)
O1A 0.0903(11) 0.0580(9) 0.0742(9) -0.0087(6) -0.0244(7) 0.0094(7)
O3B 0.0780(9) 0.0602(9) 0.0771(9) 0.0004(6) -0.0118(7) -0.0041(7)
O3A 0.0699(9) 0.0654(9) 0.0864(9) 0.0121(7) 0.0026(7) 0.0141(7)
O2B 0.0704(9) 0.0782(10) 0.0741(9) 0.0017(7) -0.0199(7) 0.0033(7)
C11A 0.137(2) 0.0867(19) 0.0968(18) -0.0298(14) -0.0143(17) -0.0075(17)
C12B 0.1101(19) 0.0611(13) 0.0857(15) 0.0066(11) -0.0061(13) -0.0031(12)
C12A 0.0833(15) 0.0761(15) 0.1145(19) 0.0291(13) 0.0259(14) 0.0269(12)
C3A 0.0592(10) 0.0539(10) 0.0622(10) -0.0004(8) -0.0047(8) 0.0011(8)
C4A 0.0566(10) 0.0578(10) 0.0535(9) 0.0057(7) -0.0032(7) -0.0001(8)
C4B 0.0554(10) 0.0610(11) 0.0530(9) 0.0029(8) 0.0010(7) -0.0060(8)
C3B 0.0613(10) 0.0556(10) 0.0596(10) 0.0019(8) -0.0047(8) -0.0047(8)
C2A 0.0606(10) 0.0514(10) 0.0527(9) 0.0052(7) -0.0021(8) -0.0015(8)
C11B 0.0634(12) 0.1021(17) 0.0759(13) 0.0093(12) -0.0077(10) 0.0100(11)
C8B 0.0772(14) 0.0876(16) 0.0634(12) -0.0086(10) -0.0077(10) -0.0221(12)
C8A 0.0607(13) 0.137(2) 0.0736(14) 0.0125(15) -0.0154(10) 0.0021(14)
C1 0.0640(11) 0.0520(10) 0.0610(10) 0.0018(8) -0.0083(8) -0.0001(8)
C7A 0.0745(14) 0.1087(19) 0.0603(11) 0.0008(11) -0.0091(10) -0.0206(13)
C5A 0.0499(9) 0.0677(11) 0.0518(9) 0.0102(8) 0.0004(7) -0.0035(8)
C2B 0.0625(10) 0.0565(10) 0.0503(9) 0.0083(7) -0.0036(7) -0.0058(8)
C7B 0.0654(12) 0.0954(17) 0.0565(11) 0.0001(10) -0.0104(9) -0.0135(11)
C5B 0.0553(10) 0.0653(12) 0.0491(9) 0.0000(7) 0.0005(7) -0.0122(8)
C6A 0.0658(11) 0.0757(13) 0.0529(9) 0.0043(9) -0.0032(8) -0.0109(9)
C6B 0.0563(10) 0.0733(13) 0.0547(10) 0.0032(8) 0.0002(8) -0.0077(9)
C9A 0.0588(12) 0.1087(19) 0.0790(14) 0.0234(13) -0.0009(10) 0.0185(12)
C9B 0.0829(14) 0.0693(13) 0.0671(11) -0.0076(9) 0.0014(10) -0.0192(10)
C10B 0.0610(11) 0.0676(12) 0.0558(10) 0.0029(8) -0.0009(8) -0.0109(9)
C10A 0.0524(10) 0.0745(13) 0.0633(10) 0.0126(9) 0.0063(8) 0.0022(9)
 
_geom_special_details
;
 All s.u.'s (except the s.u. in the dihedral angle between two l.s. planes)
 are estimated using the full covariance matrix.  The cell s.u.'s are taken
 into account individually in the estimation of s.u.'s in distances, angles
 and torsion angles; correlations between s.u.'s in cell parameters are only
 used when they are defined by crystal symmetry.  An approximate (isotropic)
 treatment of cell s.u.'s is used for estimating s.u.'s involving l.s. planes.
;
 
loop_
 _geom_bond_atom_site_label_1
 _geom_bond_atom_site_label_2
 _geom_bond_distance
 _geom_bond_site_symmetry_2
 _geom_bond_publ_flag
O1B C2B 1.279(2) . ?
O2A C6A 1.352(3) . ?
O2A C11A 1.426(3) . ?
O1A C2A 1.294(2) . ?
O1A H1A 1.04(5) . ?
O3B C10B 1.361(2) . ?
O3B C12B 1.409(3) . ?
O3A C10A 1.360(3) . ?
O3A C12A 1.430(3) . ?
O2B C6B 1.364(3) . ?
O2B C11B 1.419(2) . ?
C11A H11A 0.9600 . ?
C11A H11B 0.9600 . ?
C11A H11C 0.9600 . ?
C12B H12A 0.9600 . ?
C12B H12B 0.9600 . ?
C12B H12C 0.9600 . ?
C12A H12D 0.9600 . ?
C12A H12E 0.9600 . ?
C12A H12F 0.9600 . ?
C3A C4A 1.323(3) . ?
C3A C2A 1.461(2) . ?
C3A H3A 0.9300 . ?
C4A C5A 1.466(2) . ?
C4A H4A 0.9300 . ?
C4B C3B 1.334(3) . ?
C4B C5B 1.456(2) . ?
C4B H4B 0.9300 . ?
C3B C2B 1.455(3) . ?
C3B H3B 0.9300 . ?
C2A C1 1.380(3) . ?
C11B H11D 0.9600 . ?
C11B H11E 0.9600 . ?
C11B H11F 0.9600 . ?
C8B C7B 1.369(3) . ?
C8B C9B 1.376(3) . ?
C8B H8B 0.9300 . ?
C8A C7A 1.360(4) . ?
C8A C9A 1.372(4) . ?
C8A H8A 0.9300 . ?
C1 C2B 1.405(3) . ?
C1 H1 0.93(2) . ?
C7A C6A 1.400(3) . ?
C7A H7A 0.9300 . ?
C5A C10A 1.403(3) . ?
C5A C6A 1.407(3) . ?
C7B C6B 1.388(3) . ?
C7B H7B 0.9300 . ?
C5B C10B 1.402(3) . ?
C5B C6B 1.414(3) . ?
C9A C10A 1.397(3) . ?
C9A H9A 0.9300 . ?
C9B C10B 1.394(3) . ?
C9B H9B 0.9300 . ?
 
loop_
 _geom_angle_atom_site_label_1
 _geom_angle_atom_site_label_2
 _geom_angle_atom_site_label_3
 _geom_angle
 _geom_angle_site_symmetry_1
 _geom_angle_site_symmetry_3
 _geom_angle_publ_flag
C6A O2A C11A 119.40(18) . . ?
C2A O1A H1A 100(2) . . ?
C10B O3B C12B 119.10(16) . . ?
C10A O3A C12A 118.87(18) . . ?
C6B O2B C11B 118.52(17) . . ?
O2A C11A H11A 109.5 . . ?
O2A C11A H11B 109.5 . . ?
H11A C11A H11B 109.5 . . ?
O2A C11A H11C 109.5 . . ?
H11A C11A H11C 109.5 . . ?
H11B C11A H11C 109.5 . . ?
O3B C12B H12A 109.5 . . ?
O3B C12B H12B 109.5 . . ?
H12A C12B H12B 109.5 . . ?
O3B C12B H12C 109.5 . . ?
H12A C12B H12C 109.5 . . ?
H12B C12B H12C 109.5 . . ?
O3A C12A H12D 109.5 . . ?
O3A C12A H12E 109.5 . . ?
H12D C12A H12E 109.5 . . ?
O3A C12A H12F 109.5 . . ?
H12D C12A H12F 109.5 . . ?
H12E C12A H12F 109.5 . . ?
C4A C3A C2A 122.62(18) . . ?
C4A C3A H3A 118.7 . . ?
C2A C3A H3A 118.7 . . ?
C3A C4A C5A 129.94(19) . . ?
C3A C4A H4A 115.0 . . ?
C5A C4A H4A 115.0 . . ?
C3B C4B C5B 130.63(19) . . ?
C3B C4B H4B 114.7 . . ?
C5B C4B H4B 114.7 . . ?
C4B C3B C2B 122.05(18) . . ?
C4B C3B H3B 119.0 . . ?
C2B C3B H3B 119.0 . . ?
O1A C2A C1 121.07(16) . . ?
O1A C2A C3A 118.45(16) . . ?
C1 C2A C3A 120.46(17) . . ?
O2B C11B H11D 109.5 . . ?
O2B C11B H11E 109.5 . . ?
H11D C11B H11E 109.5 . . ?
O2B C11B H11F 109.5 . . ?
H11D C11B H11F 109.5 . . ?
H11E C11B H11F 109.5 . . ?
C7B C8B C9B 121.88(19) . . ?
C7B C8B H8B 119.1 . . ?
C9B C8B H8B 119.1 . . ?
C7A C8A C9A 122.0(2) . . ?
C7A C8A H8A 119.0 . . ?
C9A C8A H8A 119.0 . . ?
C2A C1 C2B 122.16(19) . . ?
C2A C1 H1 120.8(13) . . ?
C2B C1 H1 117.0(13) . . ?
C8A C7A C6A 119.0(2) . . ?
C8A C7A H7A 120.5 . . ?
C6A C7A H7A 120.5 . . ?
C10A C5A C6A 117.61(17) . . ?
C10A C5A C4A 124.90(18) . . ?
C6A C5A C4A 117.49(17) . . ?
O1B C2B C1 120.36(17) . . ?
O1B C2B C3B 120.15(16) . . ?
C1 C2B C3B 119.49(18) . . ?
C8B C7B C6B 119.27(19) . . ?
C8B C7B H7B 120.4 . . ?
C6B C7B H7B 120.4 . . ?
C10B C5B C6B 116.99(16) . . ?
C10B C5B C4B 124.76(16) . . ?
C6B C5B C4B 118.24(18) . . ?
O2A C6A C7A 123.0(2) . . ?
O2A C6A C5A 115.85(16) . . ?
C7A C6A C5A 121.1(2) . . ?
O2B C6B C7B 123.03(18) . . ?
O2B C6B C5B 115.60(15) . . ?
C7B C6B C5B 121.4(2) . . ?
C8A C9A C10A 119.5(2) . . ?
C8A C9A H9A 120.3 . . ?
C10A C9A H9A 120.3 . . ?
C8B C9B C10B 118.9(2) . . ?
C8B C9B H9B 120.5 . . ?
C10B C9B H9B 120.5 . . ?
O3B C10B C9B 122.57(19) . . ?
O3B C10B C5B 115.89(15) . . ?
C9B C10B C5B 121.54(18) . . ?
O3A C10A C9A 122.7(2) . . ?
O3A C10A C5A 116.68(16) . . ?
C9A C10A C5A 120.6(2) . . ?
 
_diffrn_measured_fraction_theta_max    0.997
_diffrn_reflns_theta_full              27.48
_diffrn_measured_fraction_theta_full   0.997
_refine_diff_density_max    0.468
_refine_diff_density_min   -0.472
_refine_diff_density_rms    0.172
 
