# Supplementary material for: Structures in solid state and solution of dimethoxy curcuminoids: regioselective bromination and chlorination
Source: Chem Cent J. 2013 Jun 25;7:107. doi: 10.1186/1752-153X-7-107 (PMC3720230; doi:10.1186/1752-153X-7-107)
Supplement: Additional file 4 — deposit2. [file 1752-153X-7-107-S4.cif]

data_2e # k1878
 
_audit_creation_method            SHELXL-97

_chemical_formula_moiety          'C23 H24 O6, C O'
_chemical_formula_sum
 'C24 H24 O7'
_chemical_formula_weight          424.43
 
loop_
 _atom_type_symbol
 _atom_type_description
 _atom_type_scat_dispersion_real
 _atom_type_scat_dispersion_imag
 _atom_type_scat_source
 'C'  'C'   0.0033   0.0016
 'International Tables Vol C Tables 4.2.6.8 and 6.1.1.4'
 'H'  'H'   0.0000   0.0000
 'International Tables Vol C Tables 4.2.6.8 and 6.1.1.4'
 'O'  'O'   0.0106   0.0060
 'International Tables Vol C Tables 4.2.6.8 and 6.1.1.4'

_symmetry_cell_setting            orthorhombic
_symmetry_space_group_name_H-M    Pbcn
 
loop_
 _symmetry_equiv_pos_as_xyz
 'x, y, z'
 '-x+1/2, -y+1/2, z+1/2'
 'x+1/2, -y+1/2, -z'
 '-x, y, -z+1/2'
 '-x, -y, -z'
 'x-1/2, y-1/2, -z-1/2'
 '-x-1/2, y-1/2, z'
 'x, -y, z-1/2'
 
_cell_length_a                    30.699(5)
_cell_length_b                    8.444(5)
_cell_length_c                    8.788(5)
_cell_angle_alpha                 90.00
_cell_angle_beta                  90.00
_cell_angle_gamma                 90.00
_cell_volume                      2278.0(19)
_cell_formula_units_Z             4
_cell_measurement_temperature     293(2)
_cell_measurement_reflns_used     2930
_cell_measurement_theta_min       1.00
_cell_measurement_theta_max       27.48
 
_exptl_crystal_description        prism
_exptl_crystal_colour             red
_exptl_crystal_size_max           0.40
_exptl_crystal_size_mid           0.38
_exptl_crystal_size_min           0.16
_exptl_crystal_density_meas       ?
_exptl_crystal_density_diffrn     1.237
_exptl_crystal_density_method     'not measured'
_exptl_crystal_F_000              896
_exptl_absorpt_coefficient_mu     0.091
_exptl_absorpt_correction_T_min   ?
_exptl_absorpt_correction_T_max   ?
_exptl_absorpt_process_details         '(DENZO-SMN; Otwinovski, Minor 1997)'
_exptl_absorpt_correction_type    multi-scan

_diffrn_measurement_device_type        'Nonius Kappa CCD'
_diffrn_measurement_method             '\f and \w scans'

 
_exptl_special_details
;
 ?
;
 
_diffrn_ambient_temperature       293(2)
_diffrn_radiation_wavelength      0.71072
_diffrn_radiation_type            MoK\a
_diffrn_radiation_source          'fine-focus sealed tube'
_diffrn_radiation_monochromator   graphite
_diffrn_detector_area_resol_mean  ?
_diffrn_standards_number          ?
_diffrn_standards_interval_count  ?
_diffrn_standards_interval_time   ?
_diffrn_standards_decay_%         ?
_diffrn_reflns_number             39342 # NO. OF INTEGRATED REFLECTIONS
_diffrn_reflns_av_R_equivalents   0.035
_diffrn_reflns_av_sigmaI/netI     0.0195
_diffrn_reflns_limit_h_min        -39
_diffrn_reflns_limit_h_max        39
_diffrn_reflns_limit_k_min        -10
_diffrn_reflns_limit_k_max        10
_diffrn_reflns_limit_l_min        -11
_diffrn_reflns_limit_l_max        11
_diffrn_reflns_theta_min          3.60
_diffrn_reflns_theta_max          27.50
_reflns_number_total              2571
_reflns_number_gt                 1911
_reflns_threshold_expression      >2\s(I)
 
_computing_data_collection             'COLLECT (Nonius, 2000)'
_computing_cell_refinement              'DENZO-SMN (Otwinowski & Minor, 1997)'
_computing_data_reduction             'DENZO-SMN (Otwinowski & Minor, 1997)'  
_computing_structure_solution          'SIR97 (Altomare et al., 1999)'
_computing_structure_refinement   'SHELXL-97 (Sheldrick, 2008)'
_computing_molecular_graphics         'ORTEPIII (Farrugia, 1997)'
_computing_publication_material 'SHELXL-97 (Sheldrick, 2008)'
 
 
_refine_special_details
;
 Refinement of F^2^ against ALL reflections.  The weighted R-factor wR and
 goodness of fit S are based on F^2^, conventional R-factors R are based
 on F, with F set to zero for negative F^2^. The threshold expression of
 F^2^ > 2\s(F^2^) is used only for calculating R-factors(gt) etc. and is
 not relevant to the choice of reflections for refinement.  R-factors based
 on F^2^ are statistically about twice as large as those based on F, and R-
 factors based on ALL data will be even larger.
;
 
_refine_ls_structure_factor_coef  Fsqd
_refine_ls_matrix_type            full
_refine_ls_weighting_scheme       calc
_refine_ls_weighting_details
 'calc w=1/[\s^2^(Fo^2^)+(0.1321P)^2^+0.7366P] where P=(Fo^2^+2Fc^2^)/3'
_atom_sites_solution_primary      direct
_atom_sites_solution_secondary    difmap
_atom_sites_solution_hydrogens    geom
_refine_ls_hydrogen_treatment     mixed
_refine_ls_extinction_method      SHELXL
_refine_ls_extinction_coef        0.024(11)
_refine_ls_extinction_expression
 'Fc^*^=kFc[1+0.001xFc^2^\l^3^/sin(2\q)]^-1/4^'
_refine_ls_number_reflns          2571
_refine_ls_number_parameters      152
_refine_ls_number_restraints      0
_refine_ls_R_factor_all           0.0891
_refine_ls_R_factor_gt            0.0701
_refine_ls_wR_factor_ref          0.2310
_refine_ls_wR_factor_gt           0.2122
_refine_ls_goodness_of_fit_ref    1.053
_refine_ls_restrained_S_all       1.053
_refine_ls_shift/su_max           0.000
_refine_ls_shift/su_mean          0.000
 
loop_
 _atom_site_label
 _atom_site_type_symbol
 _atom_site_fract_x
 _atom_site_fract_y
 _atom_site_fract_z
 _atom_site_U_iso_or_equiv
 _atom_site_adp_type
 _atom_site_occupancy
 _atom_site_symmetry_multiplicity
 _atom_site_calc_flag
 _atom_site_refinement_flags
 _atom_site_disorder_assembly
 _atom_site_disorder_group
C2 C 0.96836(7) 0.5143(3) 0.3333(2) 0.0526(5) Uani 1 1 d . . .
O3 O 0.77472(5) 0.22860(19) 0.86572(18) 0.0616(5) Uani 1 1 d . . .
O1 O 0.96744(6) 0.6671(2) 0.3326(2) 0.0669(5) Uani 1 1 d . . .
C10 C 0.83349(7) 0.5189(3) 0.6299(2) 0.0545(6) Uani 1 1 d . . .
H10 H 0.8311 0.6231 0.5965 0.065 Uiso 1 1 calc R . .
C8 C 0.80453(6) 0.3019(2) 0.7747(2) 0.0492(5) Uani 1 1 d . . .
C6 C 0.87231(6) 0.2734(3) 0.6387(2) 0.0526(5) Uani 1 1 d . . .
H6 H 0.8961 0.2118 0.6103 0.063 Uiso 1 1 calc R . .
C9 C 0.80136(7) 0.4559(3) 0.7225(2) 0.0543(6) Uani 1 1 d . . .
H9 H 0.7775 0.5175 0.7496 0.065 Uiso 1 1 calc R . .
C7 C 0.84099(7) 0.2090(2) 0.7315(2) 0.0519(5) Uani 1 1 d . . .
O2 O 0.84149(6) 0.0598(2) 0.7909(2) 0.0734(6) Uani 1 1 d . . .
C4 C 0.90262(7) 0.5014(3) 0.4903(2) 0.0545(6) Uani 1 1 d . . .
H4 H 0.9004 0.6101 0.4756 0.065 Uiso 1 1 calc R . .
C3 C 0.93582(7) 0.4292(3) 0.4216(2) 0.0564(6) Uani 1 1 d . . .
H3 H 0.9383 0.3198 0.4305 0.068 Uiso 1 1 calc R . .
C5 C 0.86938(7) 0.4291(2) 0.5857(2) 0.0500(5) Uani 1 1 d . . .
C1 C 1.0000 0.4329(4) 0.2500 0.0563(7) Uani 1 2 d S . .
C12 C 0.73610(8) 0.3164(3) 0.9004(3) 0.0721(7) Uani 1 1 d . . .
H12A H 0.7174 0.2536 0.9640 0.108 Uiso 1 1 calc R . .
H12B H 0.7211 0.3423 0.8078 0.108 Uiso 1 1 calc R . .
H12C H 0.7438 0.4121 0.9528 0.108 Uiso 1 1 calc R . .
C11 C 0.87511(11) -0.0433(3) 0.7410(5) 0.0918(10) Uani 1 1 d . . .
H11A H 0.8720 -0.1443 0.7899 0.138 Uiso 1 1 calc R . .
H11B H 0.9029 0.0014 0.7665 0.138 Uiso 1 1 calc R . .
H11C H 0.8732 -0.0567 0.6327 0.138 Uiso 1 1 calc R . .
C1S C 1.0000 1.0000 0.0000 0.197(6) Uani 1 2 d S . .
O1S O 0.9680(6) 1.054(2) 0.013(2) 0.358(12) Uani 0.50 1 d P . .
H1 H 1.0000 0.734(5) 0.2500 0.082(12) Uiso 1 2 d S . .
H1A H 1.0000 0.311(5) 0.2500 0.068(10) Uiso 1 2 d S . .
 
loop_
 _atom_site_aniso_label
 _atom_site_aniso_U_11
 _atom_site_aniso_U_22
 _atom_site_aniso_U_33
 _atom_site_aniso_U_23
 _atom_site_aniso_U_13
 _atom_site_aniso_U_12
C2 0.0471(11) 0.0596(13) 0.0513(11) -0.0005(9) -0.0027(8) -0.0032(9)
O3 0.0551(9) 0.0604(9) 0.0693(10) 0.0057(7) 0.0128(7) -0.0006(7)
O1 0.0641(10) 0.0584(10) 0.0783(11) -0.0022(7) 0.0181(8) -0.0018(7)
C10 0.0594(12) 0.0503(11) 0.0537(11) 0.0025(9) 0.0029(9) 0.0015(9)
C8 0.0473(11) 0.0521(11) 0.0481(10) -0.0022(8) 0.0011(8) -0.0035(8)
C6 0.0437(10) 0.0586(12) 0.0555(11) -0.0004(9) -0.0007(8) 0.0044(8)
C9 0.0524(12) 0.0559(12) 0.0547(11) -0.0034(9) 0.0052(9) 0.0041(9)
C7 0.0493(11) 0.0511(11) 0.0553(11) 0.0030(9) -0.0040(8) 0.0004(8)
O2 0.0639(11) 0.0603(10) 0.0959(13) 0.0205(9) 0.0146(9) 0.0099(7)
C4 0.0536(11) 0.0568(12) 0.0530(11) 0.0026(9) -0.0001(9) -0.0048(9)
C3 0.0502(12) 0.0604(12) 0.0585(12) 0.0007(9) 0.0008(9) -0.0046(9)
C5 0.0483(11) 0.0564(11) 0.0455(10) -0.0006(8) -0.0017(8) -0.0039(8)
C1 0.0523(17) 0.0557(17) 0.0608(17) 0.000 0.0014(13) 0.000
C12 0.0608(14) 0.0703(15) 0.0851(16) -0.0018(13) 0.0243(12) -0.0003(11)
C11 0.083(2) 0.0630(16) 0.129(3) 0.0208(16) 0.0223(18) 0.0215(14)
C1S 0.115(6) 0.115(5) 0.361(18) -0.031(8) -0.063(9) 0.025(5)
O1S 0.30(2) 0.315(18) 0.46(3) 0.260(18) 0.151(19) 0.047(14)
 
_geom_special_details
;
 All s.u.'s (except the s.u. in the dihedral angle between two l.s. planes)
 are estimated using the full covariance matrix.  The cell s.u.'s are taken
 into account individually in the estimation of s.u.'s in distances, angles
 and torsion angles; correlations between s.u.'s in cell parameters are only
 used when they are defined by crystal symmetry.  An approximate (isotropic)
 treatment of cell s.u.'s is used for estimating s.u.'s involving l.s. planes.
;
 
loop_
 _geom_bond_atom_site_label_1
 _geom_bond_atom_site_label_2
 _geom_bond_distance
 _geom_bond_site_symmetry_2
 _geom_bond_publ_flag
C2 O1 1.290(3) . ?
C2 C1 1.397(3) . ?
C2 C3 1.455(3) . ?
O3 C8 1.364(2) . ?
O3 C12 1.431(3) . ?
C10 C9 1.385(3) . ?
C10 C5 1.393(3) . ?
C8 C9 1.382(3) . ?
C8 C7 1.418(3) . ?
C6 C7 1.374(3) . ?
C6 C5 1.397(3) . ?
C7 O2 1.364(3) . ?
O2 C11 1.420(3) . ?
C4 C3 1.332(3) . ?
C4 C5 1.455(3) . ?
C1 C2 1.397(3) 4_755 ?
C1S O1S 1.089(17) 5_775 ?
C1S O1S 1.089(17) . ?
 
loop_
 _geom_angle_atom_site_label_1
 _geom_angle_atom_site_label_2
 _geom_angle_atom_site_label_3
 _geom_angle
 _geom_angle_site_symmetry_1
 _geom_angle_site_symmetry_3
 _geom_angle_publ_flag
O1 C2 C1 120.3(2) . . ?
O1 C2 C3 118.79(19) . . ?
C1 C2 C3 120.9(2) . . ?
C8 O3 C12 116.48(18) . . ?
C9 C10 C5 121.2(2) . . ?
O3 C8 C9 125.05(18) . . ?
O3 C8 C7 115.79(18) . . ?
C9 C8 C7 119.16(18) . . ?
C7 C6 C5 121.69(19) . . ?
C8 C9 C10 120.42(19) . . ?
O2 C7 C6 125.83(19) . . ?
O2 C7 C8 114.69(18) . . ?
C6 C7 C8 119.47(19) . . ?
C7 O2 C11 117.14(19) . . ?
C3 C4 C5 127.3(2) . . ?
C4 C3 C2 122.7(2) . . ?
C10 C5 C6 118.08(19) . . ?
C10 C5 C4 119.13(19) . . ?
C6 C5 C4 122.78(19) . . ?
C2 C1 C2 121.0(3) . 4_755 ?
O1S C1S O1S 180.0(9) 5_775 . ?
 
_diffrn_measured_fraction_theta_max    0.985
_diffrn_reflns_theta_full              27.50
_diffrn_measured_fraction_theta_full   0.985
_refine_diff_density_max    0.934
_refine_diff_density_min   -0.177
_refine_diff_density_rms    0.046
