# Supplementary material for: Structures in solid state and solution of dimethoxy curcuminoids: regioselective bromination and chlorination
Source: Chem Cent J. 2013 Jun 25;7:107. doi: 10.1186/1752-153X-7-107 (PMC3720230; doi:10.1186/1752-153X-7-107)
Supplement: Additional file 5 — mo4kon. [file 1752-153X-7-107-S5.cif]

data_mo4
 
_audit_creation_method            SHELXL-97
_chemical_name_systematic
;
 ?
;
_chemical_name_common             ?
_chemical_melting_point           ?
_chemical_formula_moiety          ?
_chemical_formula_sum
 'C23 H24 O6'
_chemical_formula_weight          396.42
 
loop_
 _atom_type_symbol
 _atom_type_description
 _atom_type_scat_dispersion_real
 _atom_type_scat_dispersion_imag
 _atom_type_scat_source
 'C'  'C'   0.0033   0.0016
 'International Tables Vol C Tables 4.2.6.8 and 6.1.1.4'
 'H'  'H'   0.0000   0.0000
 'International Tables Vol C Tables 4.2.6.8 and 6.1.1.4'
 'O'  'O'   0.0106   0.0060
 'International Tables Vol C Tables 4.2.6.8 and 6.1.1.4'
 
_symmetry_cell_setting            monoclinic
_symmetry_space_group_name_H-M    P21/n
 
loop_
 _symmetry_equiv_pos_as_xyz
 'x, y, z'
 '-x+1/2, y+1/2, -z+1/2'
 '-x, -y, -z'
 'x-1/2, -y-1/2, z-1/2'
_computing_data_collection
;
CrysAlisPro, Agilent Technologies,
Version 1.171.35.11 (release 16-05-2011 CrysAlis171 .NET)
(compiled May 16 2011,17:55:39)
;
_computing_cell_refinement
;
CrysAlisPro, Agilent Technologies,
Version 1.171.35.11 (release 16-05-2011 CrysAlis171 .NET)
(compiled May 16 2011,17:55:39)
;
_computing_data_reduction
;
CrysAlisPro, Agilent Technologies,
Version 1.171.35.11 (release 16-05-2011 CrysAlis171 .NET)
(compiled May 16 2011,17:55:39)
;
_cell_measurement_reflns_used   10772
_cell_measurement_theta_min     2.7097
_cell_measurement_theta_max     30.3483 
_cell_length_a                    7.9853(3)
_cell_length_b                    27.0569(8)
_cell_length_c                    19.2058(5)
_cell_angle_alpha                 90.00
_cell_angle_beta                  101.888(3)
_cell_angle_gamma                 90.00
_cell_volume                      4060.6(2)
_cell_formula_units_Z             8
_cell_measurement_temperature     293(2)
 
_exptl_crystal_description        prism
_exptl_crystal_colour             orange
_exptl_crystal_size_max           0.3
_exptl_crystal_size_mid           0.2
_exptl_crystal_size_min           0.1
_exptl_crystal_density_meas       ?
_exptl_crystal_density_diffrn     1.297
_exptl_crystal_density_method     'not measured'
_exptl_crystal_F_000              1680
_exptl_absorpt_coefficient_mu     0.093
_exptl_absorpt_correction_T_min                   0.86002
_exptl_absorpt_correction_T_max                   1.00000
_exptl_absorpt_correction_type            'multi-scan'
_exptl_absorpt_process_details
;
CrysAlisPro, Agilent Technologies,
Version 1.171.35.11 (release 16-05-2011 CrysAlis171 .NET)
(compiled May 16 2011,17:55:39)
Empirical absorption correction using spherical harmonics,
 implemented in SCALE3 ABSPACK scaling algorithm.
;
_diffrn_ambient_temperature       293(2)
_diffrn_radiation_wavelength      0.71073
_diffrn_radiation_type            MoK\a
_diffrn_radiation_source 'SuperNova (Mo) X-ray Source'
_diffrn_radiation_monochromator 'mirror'
_diffrn_measurement_device_type 'SuperNova, Dual, Cu at zero, Atlas'
_diffrn_detector_area_resol_mean 10.4933
_diffrn_reflns_number 41568
_diffrn_reflns_av_R_equivalents 0.0321
_diffrn_reflns_av_sigmaI/netI 0.1478
_diffrn_reflns_limit_h_min -10
_diffrn_reflns_limit_h_max 10
_diffrn_reflns_limit_k_min -36
_diffrn_reflns_limit_k_max 37
_diffrn_reflns_limit_l_min -22
_diffrn_reflns_limit_l_max 27
_diffrn_reflns_theta_min 2.7097
_diffrn_reflns_theta_max 30.3483
_reflns_number_total              11224
_reflns_number_gt                 5983
_reflns_threshold_expression      >2\s(I)
 

_computing_structure_solution          'SIR97 (Altomare et al., 1999)'
_computing_structure_refinement   'SHELXL-97 (Sheldrick, 2008)'
_computing_molecular_graphics         'ORTEPIII (Farrugia, 1997)'
_computing_publication_material 'SHELXL-97 (Sheldrick, 2008)'
 
 
_refine_special_details
;
 Refinement of F^2^ against ALL reflections.  The weighted R-factor wR and
 goodness of fit S are based on F^2^, conventional R-factors R are based
 on F, with F set to zero for negative F^2^. The threshold expression of
 F^2^ > 2\s(F^2^) is used only for calculating R-factors(gt) etc. and is
 not relevant to the choice of reflections for refinement.  R-factors based
 on F^2^ are statistically about twice as large as those based on F, and R-
 factors based on ALL data will be even larger.
;
 
_refine_ls_structure_factor_coef  Fsqd
_refine_ls_matrix_type            full
_refine_ls_weighting_scheme       calc
_refine_ls_weighting_details
 'calc w=1/[\s^2^(Fo^2^)+(0.0584P)^2^+1.4440P] where P=(Fo^2^+2Fc^2^)/3'
_atom_sites_solution_primary      direct
_atom_sites_solution_secondary    difmap
_atom_sites_solution_hydrogens    geom
_refine_ls_hydrogen_treatment     mixed
_refine_ls_extinction_method      none
_refine_ls_extinction_coef        ?
_refine_ls_number_reflns          11224
_refine_ls_number_parameters      531
_refine_ls_number_restraints      0
_refine_ls_R_factor_all           0.1256
_refine_ls_R_factor_gt            0.0642
_refine_ls_wR_factor_ref          0.1897
_refine_ls_wR_factor_gt           0.1620
_refine_ls_goodness_of_fit_ref    1.058
_refine_ls_restrained_S_all       1.058
_refine_ls_shift/su_max           0.014
_refine_ls_shift/su_mean          0.002
 
loop_
 _atom_site_label
 _atom_site_type_symbol
 _atom_site_fract_x
 _atom_site_fract_y
 _atom_site_fract_z
 _atom_site_U_iso_or_equiv
 _atom_site_adp_type
 _atom_site_occupancy
 _atom_site_symmetry_multiplicity
 _atom_site_calc_flag
 _atom_site_refinement_flags
 _atom_site_disorder_assembly
 _atom_site_disorder_group
O1B O 0.8316(2) 0.17194(6) -0.17968(8) 0.0699(5) Uani 1 1 d . . .
O3C O 1.1619(2) 0.08280(6) 0.25102(8) 0.0656(4) Uani 1 1 d . . .
O2D O -0.1863(2) 0.10437(6) -0.45312(8) 0.0631(4) Uani 1 1 d . . .
O3A O 1.6995(2) -0.01635(6) 0.23399(8) 0.0688(5) Uani 1 1 d . . .
O3B O 0.1565(2) 0.07184(7) -0.54795(8) 0.0720(5) Uani 1 1 d . . .
O2B O 0.3188(2) 0.00584(6) -0.46423(8) 0.0683(5) Uani 1 1 d . . .
O1D O 0.3639(2) 0.27324(6) -0.18396(9) 0.0694(5) Uani 1 1 d . . .
O1A O 1.0535(2) 0.15813(6) -0.06929(8) 0.0700(5) Uani 1 1 d . . .
O2A O 1.6499(2) 0.07496(6) 0.25595(8) 0.0680(5) Uani 1 1 d . . .
C6B C 0.4577(3) 0.06753(8) -0.37996(10) 0.0491(5) Uani 1 1 d . . .
H6B H 0.5144 0.0435 -0.3494 0.059 Uiso 1 1 calc R . .
O3D O -0.3554(2) 0.16864(6) -0.53729(8) 0.0681(5) Uani 1 1 d . . .
O2C O 1.2057(2) 0.17618(6) 0.24452(9) 0.0760(5) Uani 1 1 d . . .
C6D C -0.0324(3) 0.16759(8) -0.37560(10) 0.0484(5) Uani 1 1 d . . .
H6D H 0.0256 0.1441 -0.3443 0.058 Uiso 1 1 calc R . .
C5D C 0.0020(3) 0.21759(8) -0.36170(11) 0.0496(5) Uani 1 1 d . . .
C4D C 0.1267(3) 0.23429(8) -0.29999(12) 0.0545(5) Uani 1 1 d . . .
H4D H 0.1541 0.2677 -0.2986 0.065 Uiso 1 1 calc R . .
C2B C 0.8075(3) 0.12495(8) -0.18434(10) 0.0488(5) Uani 1 1 d . . .
C2D C 0.3319(3) 0.22621(8) -0.18596(11) 0.0521(5) Uani 1 1 d . . .
C5C C 0.8613(3) 0.16084(9) 0.08480(12) 0.0562(6) Uani 1 1 d . . .
C8D C -0.2422(3) 0.18769(9) -0.48075(10) 0.0519(5) Uani 1 1 d . . .
C8A C 1.5847(3) 0.00669(8) 0.18175(11) 0.0528(5) Uani 1 1 d . . .
C1-1 C 0.8991(3) 0.09363(8) -0.13254(11) 0.0555(6) Uani 1 1 d . . .
H1-1 H 0.8759 0.0599 -0.1353 0.067 Uiso 1 1 calc R . .
O1C O 0.5913(2) 0.25778(6) -0.07519(9) 0.0716(5) Uani 1 1 d . . .
C7D C -0.1493(3) 0.15218(8) -0.43422(11) 0.0495(5) Uani 1 1 d . . .
C5B C 0.4836(3) 0.11735(8) -0.36199(10) 0.0477(5) Uani 1 1 d . . .
C3B C 0.6879(3) 0.10531(8) -0.24550(10) 0.0504(5) Uani 1 1 d . . .
H3B H 0.6714 0.0713 -0.2485 0.060 Uiso 1 1 calc R . .
C1-2 C 0.4188(3) 0.19502(9) -0.13362(12) 0.0610(6) Uani 1 1 d . . .
H1-2 H 0.3895 0.1617 -0.1352 0.073 Uiso 1 1 calc R . .
C9A C 1.4972(3) -0.01532(9) 0.12007(12) 0.0640(6) Uani 1 1 d . . .
H9A H 1.5133 -0.0487 0.1120 0.077 Uiso 1 1 calc R . .
C4B C 0.6003(3) 0.13342(8) -0.29763(11) 0.0509(5) Uani 1 1 d . . .
H4B H 0.6158 0.1674 -0.2921 0.061 Uiso 1 1 calc R . .
C3D C 0.2055(3) 0.20735(8) -0.24561(12) 0.0568(6) Uani 1 1 d . . .
H3D H 0.1782 0.1739 -0.2455 0.068 Uiso 1 1 calc R . .
C2A C 1.0243(3) 0.11147(9) -0.07680(11) 0.0530(5) Uani 1 1 d . . .
C8C C 1.0590(3) 0.10567(8) 0.19500(11) 0.0535(5) Uani 1 1 d . . .
C8B C 0.2611(3) 0.08969(9) -0.48812(10) 0.0547(6) Uani 1 1 d . . .
C2C C 0.5488(3) 0.21180(9) -0.07862(12) 0.0580(6) Uani 1 1 d . . .
C4A C 1.2448(3) 0.09272(9) 0.02897(11) 0.0585(6) Uani 1 1 d . . .
H4A H 1.2547 0.1267 0.0360 0.070 Uiso 1 1 calc R . .
C5A C 1.3587(3) 0.06191(8) 0.08079(11) 0.0528(5) Uani 1 1 d . . .
C7B C 0.3495(3) 0.05342(8) -0.44223(11) 0.0510(5) Uani 1 1 d . . .
C6A C 1.4487(3) 0.08384(8) 0.14324(11) 0.0529(5) Uani 1 1 d . . .
H6A H 1.4339 0.1174 0.1508 0.063 Uiso 1 1 calc R . .
C9B C 0.2841(3) 0.13877(9) -0.47053(11) 0.0584(6) Uani 1 1 d . . .
H9B H 0.2253 0.1629 -0.5005 0.070 Uiso 1 1 calc R . .
C6C C 0.9851(3) 0.18363(9) 0.13703(12) 0.0575(6) Uani 1 1 d . . .
H6C H 1.0017 0.2176 0.1348 0.069 Uiso 1 1 calc R . .
C9D C -0.2105(3) 0.23705(9) -0.46759(12) 0.0617(6) Uani 1 1 d . . .
H9D H -0.2707 0.2606 -0.4980 0.074 Uiso 1 1 calc R . .
C3A C 1.1294(3) 0.07783(9) -0.02687(11) 0.0604(6) Uani 1 1 d . . .
H3A H 1.1146 0.0440 -0.0346 0.073 Uiso 1 1 calc R . .
C10A C 1.3858(3) 0.01212(9) 0.07032(12) 0.0666(7) Uani 1 1 d . . .
H10A H 1.3278 -0.0031 0.0289 0.080 Uiso 1 1 calc R . .
C10C C 0.8392(3) 0.11022(9) 0.08911(12) 0.0628(6) Uani 1 1 d . . .
H10C H 0.7572 0.0944 0.0550 0.075 Uiso 1 1 calc R . .
C7C C 1.0830(3) 0.15695(8) 0.19171(12) 0.0548(5) Uani 1 1 d . . .
C9C C 0.9375(3) 0.08284(9) 0.14347(12) 0.0610(6) Uani 1 1 d . . .
H9C H 0.9216 0.0489 0.1453 0.073 Uiso 1 1 calc R . .
C7A C 1.5586(3) 0.05699(8) 0.19381(11) 0.0503(5) Uani 1 1 d . . .
C4C C 0.7618(3) 0.19151(9) 0.02853(12) 0.0603(6) Uani 1 1 d . . .
H4C H 0.7877 0.2251 0.0310 0.072 Uiso 1 1 calc R . .
C10D C -0.0888(3) 0.25169(9) -0.40886(12) 0.0607(6) Uani 1 1 d . . .
H10D H -0.0675 0.2852 -0.4009 0.073 Uiso 1 1 calc R . .
C12D C -0.4662(4) 0.20234(11) -0.58191(13) 0.0799(8) Uani 1 1 d . . .
H12A H -0.5241 0.2226 -0.5533 0.120 Uiso 1 1 calc R . .
H12B H -0.5489 0.1842 -0.6156 0.120 Uiso 1 1 calc R . .
H12C H -0.4000 0.2229 -0.6068 0.120 Uiso 1 1 calc R . .
C3C C 0.6395(3) 0.17763(9) -0.02555(12) 0.0634(6) Uani 1 1 d . . .
H3C H 0.6101 0.1443 -0.0298 0.076 Uiso 1 1 calc R . .
C11B C 0.4073(4) -0.03217(9) -0.41984(13) 0.0786(8) Uani 1 1 d . . .
H11A H 0.5285 -0.0270 -0.4134 0.118 Uiso 1 1 calc R . .
H11B H 0.3783 -0.0637 -0.4418 0.118 Uiso 1 1 calc R . .
H11C H 0.3748 -0.0314 -0.3744 0.118 Uiso 1 1 calc R . .
C11C C 1.2212(4) 0.22842(9) 0.24932(13) 0.0693(7) Uani 1 1 d . . .
H11D H 1.2551 0.2410 0.2075 0.104 Uiso 1 1 calc R . .
H11E H 1.3060 0.2371 0.2906 0.104 Uiso 1 1 calc R . .
H11F H 1.1132 0.2426 0.2530 0.104 Uiso 1 1 calc R . .
C10B C 0.3949(3) 0.15234(8) -0.40827(11) 0.0561(6) Uani 1 1 d . . .
H10B H 0.4103 0.1857 -0.3971 0.067 Uiso 1 1 calc R . .
C11D C -0.1009(3) 0.06666(8) -0.40755(12) 0.0620(6) Uani 1 1 d . . .
H11G H 0.0204 0.0696 -0.4040 0.093 Uiso 1 1 calc R . .
H11H H -0.1387 0.0349 -0.4268 0.093 Uiso 1 1 calc R . .
H11I H -0.1268 0.0701 -0.3612 0.093 Uiso 1 1 calc R . .
C12A C 1.7419(3) -0.06604(9) 0.22330(14) 0.0709(7) Uani 1 1 d . . .
H12D H 1.6424 -0.0864 0.2208 0.106 Uiso 1 1 calc R . .
H12E H 1.8301 -0.0767 0.2622 0.106 Uiso 1 1 calc R . .
H12F H 1.7820 -0.0688 0.1797 0.106 Uiso 1 1 calc R . .
C12B C 0.0503(4) 0.10625(12) -0.59312(13) 0.0880(9) Uani 1 1 d . . .
H12G H -0.0146 0.1251 -0.5656 0.132 Uiso 1 1 calc R . .
H12H H -0.0264 0.0887 -0.6299 0.132 Uiso 1 1 calc R . .
H12I H 0.1205 0.1281 -0.6143 0.132 Uiso 1 1 calc R . .
C11A C 1.6375(4) 0.12643(10) 0.26843(16) 0.0970(11) Uani 1 1 d . . .
H11J H 1.6751 0.1446 0.2315 0.145 Uiso 1 1 calc R . .
H11K H 1.7083 0.1347 0.3136 0.145 Uiso 1 1 calc R . .
H11L H 1.5208 0.1348 0.2686 0.145 Uiso 1 1 calc R . .
C12C C 1.1448(4) 0.03108(9) 0.25718(16) 0.0931(10) Uani 1 1 d . . .
H12J H 1.0300 0.0234 0.2615 0.140 Uiso 1 1 calc R . .
H12K H 1.2237 0.0195 0.2986 0.140 Uiso 1 1 calc R . .
H12L H 1.1690 0.0152 0.2156 0.140 Uiso 1 1 calc R . .
H1B H 0.9195 0.1791 -0.1340 0.065 Uiso 0.50 1 d P . .
H1A H 0.9871 0.1723 -0.1037 0.065 Uiso 0.50 1 d P . .
H1DC H 0.4621 0.2778 -0.1410 0.065 Uiso 1 1 d . . .
 
loop_
 _atom_site_aniso_label
 _atom_site_aniso_U_11
 _atom_site_aniso_U_22
 _atom_site_aniso_U_33
 _atom_site_aniso_U_23
 _atom_site_aniso_U_13
 _atom_site_aniso_U_12
O1B 0.0807(12) 0.0510(10) 0.0657(10) 0.0006(8) -0.0131(8) -0.0073(8)
O3C 0.0757(12) 0.0505(9) 0.0654(10) 0.0037(7) 0.0023(8) 0.0032(8)
O2D 0.0679(11) 0.0549(10) 0.0574(9) -0.0028(7) -0.0085(8) -0.0015(8)
O3A 0.0828(12) 0.0497(9) 0.0646(10) 0.0042(8) -0.0065(8) 0.0096(8)
O3B 0.0684(11) 0.0864(12) 0.0507(9) -0.0015(8) -0.0122(8) 0.0083(9)
O2B 0.0789(12) 0.0582(10) 0.0560(9) -0.0040(7) -0.0135(8) -0.0050(8)
O1D 0.0710(12) 0.0528(10) 0.0740(11) -0.0078(8) -0.0096(8) -0.0059(8)
O1A 0.0692(11) 0.0675(11) 0.0624(10) -0.0012(8) -0.0116(8) -0.0097(9)
O2A 0.0844(12) 0.0497(9) 0.0576(9) -0.0028(7) -0.0138(8) 0.0043(8)
C6B 0.0507(13) 0.0494(12) 0.0428(10) 0.0045(9) -0.0009(9) 0.0021(9)
O3D 0.0615(11) 0.0830(12) 0.0515(9) 0.0011(8) -0.0078(7) 0.0073(9)
O2C 0.0777(12) 0.0505(10) 0.0834(12) -0.0023(8) -0.0217(9) -0.0016(8)
C6D 0.0450(12) 0.0495(12) 0.0476(11) 0.0019(9) 0.0023(9) 0.0045(9)
C5D 0.0483(13) 0.0500(12) 0.0497(11) -0.0005(9) 0.0081(9) 0.0010(10)
C4D 0.0527(14) 0.0466(12) 0.0622(13) -0.0051(10) 0.0075(11) 0.0001(10)
C2B 0.0462(12) 0.0525(13) 0.0466(11) -0.0049(9) 0.0073(9) 0.0006(9)
C2D 0.0488(13) 0.0480(13) 0.0578(12) -0.0093(10) 0.0070(10) -0.0013(10)
C5C 0.0518(14) 0.0618(14) 0.0549(12) -0.0009(11) 0.0105(10) 0.0008(11)
C8D 0.0485(13) 0.0644(14) 0.0416(11) 0.0031(10) 0.0067(9) 0.0038(10)
C8A 0.0536(13) 0.0506(13) 0.0525(12) 0.0051(10) 0.0067(10) 0.0014(10)
C1-1 0.0559(14) 0.0532(13) 0.0525(12) -0.0042(10) 0.0000(10) 0.0007(10)
O1C 0.0737(12) 0.0652(11) 0.0668(10) -0.0066(8) -0.0065(8) -0.0125(9)
C7D 0.0476(13) 0.0516(13) 0.0482(11) -0.0020(9) 0.0077(9) 0.0005(9)
C5B 0.0466(12) 0.0514(12) 0.0437(10) 0.0009(9) 0.0059(9) 0.0004(9)
C3B 0.0521(13) 0.0473(12) 0.0489(11) -0.0057(9) 0.0040(9) 0.0000(10)
C1-2 0.0601(15) 0.0516(13) 0.0649(14) -0.0080(11) -0.0020(11) -0.0026(11)
C9A 0.0702(17) 0.0520(14) 0.0657(14) -0.0072(11) 0.0042(12) 0.0033(12)
C4B 0.0535(13) 0.0462(12) 0.0512(12) -0.0033(9) 0.0068(10) -0.0005(9)
C3D 0.0531(14) 0.0482(13) 0.0633(13) -0.0073(10) -0.0011(11) -0.0037(10)
C2A 0.0494(13) 0.0625(15) 0.0460(11) -0.0013(10) 0.0073(9) 0.0012(10)
C8C 0.0547(14) 0.0513(13) 0.0554(12) -0.0007(10) 0.0134(10) 0.0027(10)
C8B 0.0479(13) 0.0736(16) 0.0396(10) 0.0026(10) 0.0024(9) 0.0056(11)
C2C 0.0540(14) 0.0631(15) 0.0549(13) -0.0085(11) 0.0064(10) 0.0022(11)
C4A 0.0532(14) 0.0696(15) 0.0503(12) -0.0007(11) 0.0053(10) 0.0023(11)
C5A 0.0475(13) 0.0614(14) 0.0489(11) 0.0012(10) 0.0083(9) 0.0027(10)
C7B 0.0508(13) 0.0539(13) 0.0463(11) -0.0014(9) 0.0050(9) -0.0023(10)
C6A 0.0547(14) 0.0500(12) 0.0514(12) 0.0002(10) 0.0048(10) 0.0003(10)
C9B 0.0605(15) 0.0636(15) 0.0488(12) 0.0119(11) 0.0053(10) 0.0147(11)
C6C 0.0555(14) 0.0503(13) 0.0635(14) 0.0017(10) 0.0047(11) -0.0024(10)
C9D 0.0678(16) 0.0620(15) 0.0527(13) 0.0133(11) 0.0066(11) 0.0113(12)
C3A 0.0598(15) 0.0658(15) 0.0522(12) -0.0020(11) 0.0033(11) 0.0017(12)
C10A 0.0661(16) 0.0726(17) 0.0545(13) -0.0136(12) -0.0030(11) 0.0043(13)
C10C 0.0562(15) 0.0683(16) 0.0617(14) -0.0086(12) 0.0067(11) -0.0065(12)
C7C 0.0526(14) 0.0507(13) 0.0581(13) -0.0024(10) 0.0046(10) 0.0013(10)
C9C 0.0650(16) 0.0509(13) 0.0669(14) -0.0052(11) 0.0131(12) -0.0056(11)
C7A 0.0539(13) 0.0470(12) 0.0474(11) 0.0007(9) 0.0046(9) -0.0024(10)
C4C 0.0546(14) 0.0655(15) 0.0588(13) -0.0030(11) 0.0067(11) -0.0011(11)
C10D 0.0722(17) 0.0486(13) 0.0601(13) 0.0042(10) 0.0110(12) 0.0024(11)
C12D 0.0677(18) 0.108(2) 0.0561(14) 0.0147(14) -0.0057(12) 0.0149(15)
C3C 0.0621(16) 0.0628(15) 0.0611(14) -0.0078(11) 0.0024(12) 0.0031(12)
C11B 0.110(2) 0.0539(15) 0.0597(14) 0.0003(12) -0.0101(14) -0.0057(14)
C11C 0.0767(18) 0.0523(14) 0.0721(15) -0.0019(12) -0.0006(13) -0.0097(12)
C10B 0.0624(15) 0.0502(13) 0.0545(12) 0.0037(10) 0.0094(11) 0.0036(11)
C11D 0.0678(16) 0.0500(13) 0.0630(14) -0.0002(11) 0.0013(12) -0.0012(11)
C12A 0.0686(17) 0.0557(15) 0.0855(17) 0.0048(13) 0.0091(14) 0.0144(12)
C12B 0.078(2) 0.124(3) 0.0509(14) 0.0043(15) -0.0111(13) 0.0293(18)
C11A 0.114(3) 0.0569(17) 0.094(2) -0.0235(14) -0.0388(18) 0.0172(16)
C12C 0.112(3) 0.0500(16) 0.103(2) 0.0131(14) -0.0113(18) 0.0007(15)
 
_geom_special_details
;
 All s.u.'s (except the s.u. in the dihedral angle between two l.s. planes)
 are estimated using the full covariance matrix.  The cell s.u.'s are taken
 into account individually in the estimation of s.u.'s in distances, angles
 and torsion angles; correlations between s.u.'s in cell parameters are only
 used when they are defined by crystal symmetry.  An approximate (isotropic)
 treatment of cell s.u.'s is used for estimating s.u.'s involving l.s. planes.
;
 
loop_
 _geom_bond_atom_site_label_1
 _geom_bond_atom_site_label_2
 _geom_bond_distance
 _geom_bond_site_symmetry_2
 _geom_bond_publ_flag
O1B C2B 1.286(2) . ?
O1B H1B 1.0228(15) . ?
O3C C8C 1.361(3) . ?
O3C C12C 1.413(3) . ?
O2D C7D 1.359(2) . ?
O2D C11D 1.423(3) . ?
O3A C8A 1.363(2) . ?
O3A C12A 1.412(3) . ?
O3B C8B 1.363(3) . ?
O3B C12B 1.427(3) . ?
O2B C7B 1.361(3) . ?
O2B C11B 1.427(3) . ?
O1D C2D 1.297(2) . ?
O1D H1DC 1.02 . ?
O1A C2A 1.287(3) . ?
O1A H1A 0.8488(16) . ?
O2A C7A 1.354(2) . ?
O2A C11A 1.420(3) . ?
C6B C7B 1.377(3) . ?
C6B C5B 1.396(3) . ?
C6B H6B 0.9300 . ?
O3D C8D 1.363(3) . ?
O3D C12D 1.427(3) . ?
O2C C7C 1.360(3) . ?
O2C C11C 1.420(3) . ?
C6D C7D 1.371(3) . ?
C6D C5D 1.395(3) . ?
C6D H6D 0.9300 . ?
C5D C10D 1.388(3) . ?
C5D C4D 1.454(3) . ?
C4D C3D 1.322(3) . ?
C4D H4D 0.9300 . ?
C2B C1-1 1.394(3) . ?
C2B C3B 1.453(3) . ?
C2D C1-2 1.385(3) . ?
C2D C3D 1.454(3) . ?
C5C C10C 1.385(3) . ?
C5C C6C 1.399(3) . ?
C5C C4C 1.461(3) . ?
C8D C9D 1.373(3) . ?
C8D C7D 1.414(3) . ?
C8A C9A 1.380(3) . ?
C8A C7A 1.403(3) . ?
C1-1 C2A 1.392(3) . ?
C1-1 H1-1 0.9300 . ?
O1C C2C 1.288(3) . ?
C5B C10B 1.389(3) . ?
C5B C4B 1.453(3) . ?
C3B C4B 1.335(3) . ?
C3B H3B 0.9300 . ?
C1-2 C2C 1.396(3) . ?
C1-2 H1-2 0.9300 . ?
C9A C10A 1.380(3) . ?
C9A H9A 0.9300 . ?
C4B H4B 0.9300 . ?
C3D H3D 0.9300 . ?
C2A C3A 1.456(3) . ?
C8C C9C 1.381(3) . ?
C8C C7C 1.404(3) . ?
C8B C9B 1.373(3) . ?
C8B C7B 1.408(3) . ?
C2C C3C 1.454(3) . ?
C4A C3A 1.325(3) . ?
C4A C5A 1.462(3) . ?
C4A H4A 0.9300 . ?
C5A C10A 1.386(3) . ?
C5A C6A 1.397(3) . ?
C6A C7A 1.375(3) . ?
C6A H6A 0.9300 . ?
C9B C10B 1.382(3) . ?
C9B H9B 0.9300 . ?
C6C C7C 1.377(3) . ?
C6C H6C 0.9300 . ?
C9D C10D 1.386(3) . ?
C9D H9D 0.9300 . ?
C3A H3A 0.9300 . ?
C10A H10A 0.9300 . ?
C10C C9C 1.385(3) . ?
C10C H10C 0.9300 . ?
C9C H9C 0.9300 . ?
C4C C3C 1.325(3) . ?
C4C H4C 0.9300 . ?
C10D H10D 0.9300 . ?
C12D H12A 0.9600 . ?
C12D H12B 0.9600 . ?
C12D H12C 0.9600 . ?
C3C H3C 0.9300 . ?
C11B H11A 0.9600 . ?
C11B H11B 0.9600 . ?
C11B H11C 0.9600 . ?
C11C H11D 0.9600 . ?
C11C H11E 0.9600 . ?
C11C H11F 0.9600 . ?
C10B H10B 0.9300 . ?
C11D H11G 0.9600 . ?
C11D H11H 0.9600 . ?
C11D H11I 0.9600 . ?
C12A H12D 0.9600 . ?
C12A H12E 0.9600 . ?
C12A H12F 0.9600 . ?
C12B H12G 0.9600 . ?
C12B H12H 0.9600 . ?
C12B H12I 0.9600 . ?
C11A H11J 0.9600 . ?
C11A H11K 0.9600 . ?
C11A H11L 0.9600 . ?
C12C H12J 0.9600 . ?
C12C H12K 0.9600 . ?
C12C H12L 0.9600 . ?
 
loop_
 _geom_angle_atom_site_label_1
 _geom_angle_atom_site_label_2
 _geom_angle_atom_site_label_3
 _geom_angle
 _geom_angle_site_symmetry_1
 _geom_angle_site_symmetry_3
 _geom_angle_publ_flag
C2B O1B H1B 108.25(16) . . ?
C8C O3C C12C 117.62(19) . . ?
C7D O2D C11D 117.90(16) . . ?
C8A O3A C12A 118.27(18) . . ?
C8B O3B C12B 117.8(2) . . ?
C7B O2B C11B 117.44(16) . . ?
C2D O1D H1DC 105 . . ?
C2A O1A H1A 106.63(17) . . ?
C7A O2A C11A 117.21(17) . . ?
C7B C6B C5B 121.12(19) . . ?
C7B C6B H6B 119.4 . . ?
C5B C6B H6B 119.4 . . ?
C8D O3D C12D 117.7(2) . . ?
C7C O2C C11C 117.97(18) . . ?
C7D C6D C5D 121.72(19) . . ?
C7D C6D H6D 119.1 . . ?
C5D C6D H6D 119.1 . . ?
C10D C5D C6D 117.6(2) . . ?
C10D C5D C4D 120.2(2) . . ?
C6D C5D C4D 122.15(19) . . ?
C3D C4D C5D 127.4(2) . . ?
C3D C4D H4D 116.3 . . ?
C5D C4D H4D 116.3 . . ?
O1B C2B C1-1 120.16(19) . . ?
O1B C2B C3B 118.79(19) . . ?
C1-1 C2B C3B 121.0(2) . . ?
O1D C2D C1-2 120.69(19) . . ?
O1D C2D C3D 117.9(2) . . ?
C1-2 C2D C3D 121.4(2) . . ?
C10C C5C C6C 118.2(2) . . ?
C10C C5C C4C 123.3(2) . . ?
C6C C5C C4C 118.4(2) . . ?
O3D C8D C9D 125.5(2) . . ?
O3D C8D C7D 115.0(2) . . ?
C9D C8D C7D 119.5(2) . . ?
O3A C8A C9A 125.4(2) . . ?
O3A C8A C7A 114.99(18) . . ?
C9A C8A C7A 119.6(2) . . ?
C2A C1-1 C2B 121.8(2) . . ?
C2A C1-1 H1-1 119.1 . . ?
C2B C1-1 H1-1 119.1 . . ?
O2D C7D C6D 125.60(19) . . ?
O2D C7D C8D 114.91(18) . . ?
C6D C7D C8D 119.5(2) . . ?
C10B C5B C6B 118.02(19) . . ?
C10B C5B C4B 119.6(2) . . ?
C6B C5B C4B 122.38(18) . . ?
C4B C3B C2B 123.6(2) . . ?
C4B C3B H3B 118.2 . . ?
C2B C3B H3B 118.2 . . ?
C2D C1-2 C2C 122.3(2) . . ?
C2D C1-2 H1-2 118.8 . . ?
C2C C1-2 H1-2 118.8 . . ?
C8A C9A C10A 120.1(2) . . ?
C8A C9A H9A 119.9 . . ?
C10A C9A H9A 119.9 . . ?
C3B C4B C5B 127.8(2) . . ?
C3B C4B H4B 116.1 . . ?
C5B C4B H4B 116.1 . . ?
C4D C3D C2D 124.7(2) . . ?
C4D C3D H3D 117.7 . . ?
C2D C3D H3D 117.7 . . ?
O1A C2A C1-1 120.8(2) . . ?
O1A C2A C3A 118.22(19) . . ?
C1-1 C2A C3A 121.0(2) . . ?
O3C C8C C9C 125.7(2) . . ?
O3C C8C C7C 114.79(19) . . ?
C9C C8C C7C 119.5(2) . . ?
O3B C8B C9B 125.3(2) . . ?
O3B C8B C7B 115.0(2) . . ?
C9B C8B C7B 119.72(19) . . ?
O1C C2C C1-2 120.0(2) . . ?
O1C C2C C3C 119.4(2) . . ?
C1-2 C2C C3C 120.6(2) . . ?
C3A C4A C5A 127.5(2) . . ?
C3A C4A H4A 116.2 . . ?
C5A C4A H4A 116.2 . . ?
C10A C5A C6A 118.0(2) . . ?
C10A C5A C4A 123.3(2) . . ?
C6A C5A C4A 118.7(2) . . ?
O2B C7B C6B 124.91(19) . . ?
O2B C7B C8B 115.48(18) . . ?
C6B C7B C8B 119.6(2) . . ?
C7A C6A C5A 121.5(2) . . ?
C7A C6A H6A 119.2 . . ?
C5A C6A H6A 119.2 . . ?
C8B C9B C10B 119.9(2) . . ?
C8B C9B H9B 120.0 . . ?
C10B C9B H9B 120.0 . . ?
C7C C6C C5C 121.5(2) . . ?
C7C C6C H6C 119.3 . . ?
C5C C6C H6C 119.3 . . ?
C8D C9D C10D 120.0(2) . . ?
C8D C9D H9D 120.0 . . ?
C10D C9D H9D 120.0 . . ?
C4A C3A C2A 123.6(2) . . ?
C4A C3A H3A 118.2 . . ?
C2A C3A H3A 118.2 . . ?
C9A C10A C5A 121.4(2) . . ?
C9A C10A H10A 119.3 . . ?
C5A C10A H10A 119.3 . . ?
C5C C10C C9C 121.0(2) . . ?
C5C C10C H10C 119.5 . . ?
C9C C10C H10C 119.5 . . ?
O2C C7C C6C 125.2(2) . . ?
O2C C7C C8C 115.36(19) . . ?
C6C C7C C8C 119.4(2) . . ?
C8C C9C C10C 120.4(2) . . ?
C8C C9C H9C 119.8 . . ?
C10C C9C H9C 119.8 . . ?
O2A C7A C6A 125.62(19) . . ?
O2A C7A C8A 114.98(18) . . ?
C6A C7A C8A 119.39(19) . . ?
C3C C4C C5C 128.3(2) . . ?
C3C C4C H4C 115.9 . . ?
C5C C4C H4C 115.9 . . ?
C9D C10D C5D 121.7(2) . . ?
C9D C10D H10D 119.2 . . ?
C5D C10D H10D 119.2 . . ?
O3D C12D H12A 109.5 . . ?
O3D C12D H12B 109.5 . . ?
H12A C12D H12B 109.5 . . ?
O3D C12D H12C 109.5 . . ?
H12A C12D H12C 109.5 . . ?
H12B C12D H12C 109.5 . . ?
C4C C3C C2C 123.3(2) . . ?
C4C C3C H3C 118.3 . . ?
C2C C3C H3C 118.3 . . ?
O2B C11B H11A 109.5 . . ?
O2B C11B H11B 109.5 . . ?
H11A C11B H11B 109.5 . . ?
O2B C11B H11C 109.5 . . ?
H11A C11B H11C 109.5 . . ?
H11B C11B H11C 109.5 . . ?
O2C C11C H11D 109.5 . . ?
O2C C11C H11E 109.5 . . ?
H11D C11C H11E 109.5 . . ?
O2C C11C H11F 109.5 . . ?
H11D C11C H11F 109.5 . . ?
H11E C11C H11F 109.5 . . ?
C9B C10B C5B 121.6(2) . . ?
C9B C10B H10B 119.2 . . ?
C5B C10B H10B 119.2 . . ?
O2D C11D H11G 109.5 . . ?
O2D C11D H11H 109.5 . . ?
H11G C11D H11H 109.5 . . ?
O2D C11D H11I 109.5 . . ?
H11G C11D H11I 109.5 . . ?
H11H C11D H11I 109.5 . . ?
O3A C12A H12D 109.5 . . ?
O3A C12A H12E 109.5 . . ?
H12D C12A H12E 109.5 . . ?
O3A C12A H12F 109.5 . . ?
H12D C12A H12F 109.5 . . ?
H12E C12A H12F 109.5 . . ?
O3B C12B H12G 109.5 . . ?
O3B C12B H12H 109.5 . . ?
H12G C12B H12H 109.5 . . ?
O3B C12B H12I 109.5 . . ?
H12G C12B H12I 109.5 . . ?
H12H C12B H12I 109.5 . . ?
O2A C11A H11J 109.5 . . ?
O2A C11A H11K 109.5 . . ?
H11J C11A H11K 109.5 . . ?
O2A C11A H11L 109.5 . . ?
H11J C11A H11L 109.5 . . ?
H11K C11A H11L 109.5 . . ?
O3C C12C H12J 109.5 . . ?
O3C C12C H12K 109.5 . . ?
H12J C12C H12K 109.5 . . ?
O3C C12C H12L 109.5 . . ?
H12J C12C H12L 109.5 . . ?
H12K C12C H12L 109.5 . . ?
 _diffrn_measured_fraction_theta_max    0.912
_diffrn_reflns_theta_full              27.50
_diffrn_measured_fraction_theta_full   0.999
_refine_diff_density_max    0.176
_refine_diff_density_min   -0.253
_refine_diff_density_rms    0.036
